# Supplementary material for: Implementation of Congestion-Related Controls Improves Runner Density, Flow Rate, Perceived Safety, and Satisfaction during an Australian Running Event
Source: Sports (Basel). 2022 Aug 31;10(9):132. doi: 10.3390/sports10090132 (PMC9500882; doi:10.3390/sports10090132)
Supplement: Supplementary file 1 [file sports-10-00132-s001.zip]

Archive with 1 entries (1 files):
- sports-1824699-supplementary.pdf
